# Supplementary material for: The Trickle-Down Effect of Territorial Behavior: A Moderated Mediation Model
Source: Front Psychol. 2021 Dec 2;12:721806. doi: 10.3389/fpsyg.2021.721806 (PMC8675102; doi:10.3389/fpsyg.2021.721806)
Supplement: Supplementary file 1 [file Data_Sheet_1.ZIP]

Archive with 1 entries (1 files):
- factor load.AmosOutput
